# Supplementary material for: Analysis of differentially expressed long non-coding RNAs in LPS-induced human HMC3 microglial cells
Source: BMC Genomics. 2022 Dec 27;23:853. doi: 10.1186/s12864-022-09083-6 (PMC9795738; doi:10.1186/s12864-022-09083-6)
Supplement: Supplementary file 3 — Additional file 3: Supplementary Table 1. All significantly up- and downregulated DElncRNAs and DEmRNAs. [file 12864_2022_9083_MOESM3_ESM.csv]

Supplementary Table 1. All significantly up- and downregulated DElncRNAs and DEmRNAs.
DElncRNAs	Ensembl_id	lncRNA_Symbol	LPS_log2FC	LPS_padj	JQ1_log2FC	JQ1_padj	LPS+JQ1_log2FC	LPS+JQ1_padj
	ENSG00000197536.11	IRF1-AS1	1.67	1.93.E-11	-1.44	2.14.E-04	-1.22	9.33.E-04
	ENSG00000234883.6	MIR155HG	1.88	6.83.E-48	-0.5	1.96.E-02	0.54	1.79.E-03
	ENSG00000253522.6	MIR3142HG	3.89	1.93.E-11	-1.93	2.86.E-01	3.77	4.19.E-11
	ENSG00000261618.2	LINC02605	4.32	2.30.E-09	0.4	8.42.E-01	5.91	3.92.E-19
	ENSG00000285744.1	AC083837.1	4.59	3.51.E-03	-0.48	9.10.E-01	6.59	3.54.E-08
DEmRNAs	Ensembl_id	mRNA_Symbol	LPS_log2FC	LPS_padj	JQ1_log2FC	JQ1_padj	LPS+JQ1_log2FC	LPS+JQ1_padj
	ENSG00000000971.16	CFH	2.14	3.92.E-06	-0.85	2.35.E-01	0.72	2.01.E-01
	ENSG00000003402.20	CFLAR	1.23	4.00.E-41	-1.23	2.71.E-27	-0.77	4.81.E-13
	ENSG00000010030.14	ETV7	1.22	8.13.E-05	-0.58	1.37.E-01	-1.15	1.53.E-03
	ENSG00000023445.16	BIRC3	2.6	1.43.E-19	-1.98	1.56.E-04	0.59	1.24.E-01
	ENSG00000049249.9	TNFRSF9	3.19	4.04.E-19	-0.14	8.60.E-01	2.45	2.40.E-11
	ENSG00000056558.11	TRAF1	2.83	6.44.E-42	-1.5	1.04.E-05	1.13	1.68.E-06
	ENSG00000077522.14	ACTN2	1.3	2.35.E-02	0.03	9.73.E-01	-0.18	8.11.E-01
	ENSG00000081041.9	CXCL2	2.52	3.98.E-05	-1.92	1.19.E-01	3.59	1.24.E-11
	ENSG00000100600.15	LGMN	1.33	1.77.E-10	1.31	2.54.E-10	1.36	2.00.E-11
	ENSG00000100906.11	NFKBIA	1.89	1.14.E-82	-0.07	7.23.E-01	2.46	7.52.E-145
	ENSG00000104312.8	RIPK2	1.27	3.68.E-20	0.23	2.31.E-01	0.88	6.23.E-10
	ENSG00000104856.14	RELB	1.37	9.83.E-09	0.41	1.71.E-01	1.48	7.52.E-11
	ENSG00000106560.11	GIMAP2	1.7	1.40.E-02	-4.43	2.52.E-03	-1.57	5.81.E-02
	ENSG00000107201.11	DDX58	1.27	7.62.E-26	-1.77	1.44.E-28	-0.91	1.13.E-10
	ENSG00000107968.10	MAP3K8	1.89	1.10.E-06	2.09	1.01.E-08	3.34	1.17.E-23
	ENSG00000108342.13	CSF3	5.63	1.14.E-03	0.27	9.35.E-01	5.61	2.41.E-04
	ENSG00000108691.9	CCL2	4.38	3.29.E-15	-1.57	2.26.E-01	1.68	1.20.E-02
	ENSG00000110446.12	SLC15A3	1.26	8.02.E-03	-0.74	1.83.E-01	-0.89	8.99.E-02
	ENSG00000111912.20	NCOA7	1.64	1.19.E-16	0.4	1.23.E-01	0.14	6.56.E-01
	ENSG00000112096.19	SOD2	2.04	1.50.E-198	0.73	4.57.E-22	2.39	3.49.E-277
	ENSG00000112149.10	CD83	1.26	1.24.E-05	-0.67	7.70.E-02	1.3	1.37.E-06
	ENSG00000112773.16	TENT5A	1.3	4.51.E-32	-0.78	2.71.E-08	-0.29	4.51.E-02
	ENSG00000115009.13	CCL20	6.49	3.92.E-06	-0.69	8.06.E-01	8.73	6.09.E-12
	ENSG00000115267.9	IFIH1	1.66	7.35.E-22	-1.69	8.68.E-12	-1.18	1.37.E-07
	ENSG00000115604.12	IL18R1	1.68	4.44.E-02	-0.2	8.59.E-01	0.56	5.21.E-01
	ENSG00000117226.12	GBP3	1.57	9.93.E-16	-1.12	1.34.E-05	-0.94	1.23.E-04
	ENSG00000117228.11	GBP1	1.69	3.90.E-37	-0.76	7.49.E-06	-0.33	5.93.E-02
	ENSG00000118257.17	NRP2	1.28	8.57.E-06	0.85	4.52.E-03	1.37	2.53.E-07
	ENSG00000118503.15	TNFAIP3	1.93	1.23.E-43	-1.67	4.79.E-14	1.18	1.33.E-15
	ENSG00000118946.12	PCDH17	2.78	1.73.E-02	1.86	8.91.E-02	2.37	1.74.E-02
	ENSG00000119698.12	PPP4R4	1.51	4.50.E-04	0.96	2.92.E-02	1.72	5.21.E-06
	ENSG00000119917.15	IFIT3	1.28	2.67.E-97	-1.46	7.62.E-102	-1.05	6.34.E-58
	ENSG00000119922.11	IFIT2	2.29	4.87.E-277	-0.25	1.50.E-03	0.09	3.26.E-01
	ENSG00000120217.14	CD274	1.56	2.74.E-31	-1.32	6.08.E-14	-0.64	1.14.E-04
	ENSG00000120549.18	KIAA1217	2.32	3.16.E-06	-2.56	8.83.E-03	-0.25	7.61.E-01
	ENSG00000121858.11	TNFSF10	2.49	1.05.E-12	-1.56	4.85.E-03	-2.19	1.72.E-04
	ENSG00000124875.10	CXCL6	3.64	2.64.E-02	-0.19	9.47.E-01	2.48	8.69.E-02
	ENSG00000125347.15	IRF1	1.78	3.21.E-93	-0.58	2.61.E-07	0.4	8.93.E-05
	ENSG00000125538.12	IL1B	3.14	6.96.E-24	-5.15	1.60.E-04	-0.25	6.65.E-01
	ENSG00000128284.19	APOL3	1.86	5.21.E-03	-0.88	3.32.E-01	-0.24	8.04.E-01
	ENSG00000130775.16	THEMIS2	1.37	7.56.E-17	0.59	2.07.E-03	0.71	7.65.E-05
	ENSG00000131203.13	IDO1	1.64	7.22.E-04	-0.46	4.92.E-01	-0.95	1.15.E-01
	ENSG00000131979.20	GCH1	1.43	4.83.E-30	1.85	3.25.E-51	2.4	6.57.E-92
	ENSG00000134070.5	IRAK2	1.71	6.64.E-12	0.41	2.23.E-01	1.58	1.21.E-10
	ENSG00000134321.13	RSAD2	1.48	8.13.E-17	-1.58	1.66.E-10	-1.13	4.89.E-07
	ENSG00000135363.12	LMO2	3.53	5.12.E-04	0.77	5.99.E-01	1.06	4.08.E-01
	ENSG00000136052.9	SLC41A2	1.48	2.92.E-04	0.99	1.71.E-02	1.3	6.50.E-04
	ENSG00000136244.12	IL6	2.26	6.65.E-19	-2.41	1.79.E-06	0.94	1.30.E-03
	ENSG00000136514.3	RTP4	2.07	2.37.E-06	-2.94	4.69.E-04	-5.36	9.79.E-05
	ENSG00000140379.9	BCL2A1	2.46	1.88.E-06	-0.97	2.42.E-01	0.88	1.53.E-01
	ENSG00000146006.8	LRRTM2	1.58	8.21.E-05	-1.58	4.56.E-03	-0.84	9.89.E-02
	ENSG00000146411.6	SLC2A12	1.56	4.88.E-02	0.91	2.10.E-01	1.16	8.04.E-02
	ENSG00000149289.11	ZC3H12C	1.37	2.02.E-33	-0.5	6.50.E-04	0.68	4.14.E-08
	ENSG00000152689.18	RASGRP3	1.38	1.36.E-10	-1.68	7.59.E-09	-2.02	5.01.E-12
	ENSG00000154451.14	GBP5	3.13	4.80.E-10	-2.12	4.01.E-02	-1.15	1.72.E-01
	ENSG00000159110.20	IFNAR2	1.23	4.67.E-11	0.21	4.26.E-01	1.05	1.65.E-08
	ENSG00000162645.13	GBP2	3.28	6.69.E-04	0.28	8.67.E-01	1.18	3.05.E-01
	ENSG00000162654.9	GBP4	2.75	4.88.E-12	-0.2	7.82.E-01	0.19	7.86.E-01
	ENSG00000162772.17	ATF3	1.4	1.23.E-03	1.18	3.94.E-03	1.51	7.53.E-05
	ENSG00000163121.10	NEURL3	2.74	4.06.E-02	-3.28	7.11.E-02	0.2	9.16.E-01
	ENSG00000163131.12	CTSS	2.17	2.78.E-04	0.31	7.35.E-01	0.17	8.57.E-01
	ENSG00000163347.6	CLDN1	1.88	3.15.E-85	-0.88	8.13.E-12	-0.1	5.46.E-01
	ENSG00000163661.4	PTX3	2.7	2.30.E-258	-0.57	8.35.E-08	2.83	4.97.E-284
	ENSG00000163734.4	CXCL3	3.02	2.00.E-05	-0.56	6.81.E-01	3.56	2.32.E-08
	ENSG00000163735.7	CXCL5	2.32	7.06.E-05	0.67	3.83.E-01	2.58	9.35.E-07
	ENSG00000163739.5	CXCL1	3.47	3.73.E-52	-0.3	5.21.E-01	4.49	1.35.E-90
	ENSG00000163874.11	ZC3H12A	1.64	3.71.E-14	0.59	2.63.E-02	2.37	8.95.E-32
	ENSG00000164082.15	GRM2	-1.64	2.94.E-02	2	1.39.E-07	2.24	1.25.E-09
	ENSG00000164181.14	ELOVL7	1.51	7.29.E-04	0.67	1.83.E-01	1.49	1.95.E-04
	ENSG00000164342.13	TLR3	1.39	6.04.E-07	-1.26	4.47.E-04	-1.61	6.38.E-06
	ENSG00000164400.6	CSF2	3.98	6.69.E-06	-3.11	7.15.E-02	0.71	5.92.E-01
	ENSG00000168016.15	TRANK1	2.14	3.35.E-04	-1.5	8.17.E-02	-1.53	6.20.E-02
	ENSG00000168062.10	BATF2	1.69	1.13.E-13	-1.37	2.16.E-05	-1.04	5.04.E-04
	ENSG00000168143.9	FAM83B	2.2	2.64.E-02	-1.8	1.96.E-01	-3.49	3.15.E-02
	ENSG00000168404.13	MLKL	1.28	6.14.E-04	-1.56	8.79.E-04	-0.9	3.82.E-02
	ENSG00000169242.12	EFNA1	2.71	2.87.E-22	1.03	2.81.E-03	2.75	2.22.E-23
	ENSG00000169245.6	CXCL10	5.01	2.25.E-53	-3.52	4.66.E-03	1.78	2.96.E-06
	ENSG00000169248.13	CXCL11	4.09	3.73.E-27	-0.91	2.20.E-01	0	9.99.E-01
	ENSG00000169429.11	CXCL8	4.59	0.00.E+00	-2.78	8.89.E-21	3.85	6.56.E-265
	ENSG00000171855.7	IFNB1	2.86	5.23.E-04	-2.01	2.06.E-01	0.1	9.44.E-01
	ENSG00000171860.5	C3AR1	3.14	4.53.E-04	-3.57	3.09.E-02	-0.92	5.33.E-01
	ENSG00000172183.16	ISG20	1.27	2.84.E-20	-0.54	2.37.E-03	-0.23	2.29.E-01
	ENSG00000172403.11	SYNPO2	1.65	4.51.E-02	0.24	8.21.E-01	1.03	1.60.E-01
	ENSG00000173918.15	C1QTNF1	3.17	8.49.E-06	0.45	6.94.E-01	1.43	7.76.E-02
	ENSG00000174059.17	CD34	1.84	1.70.E-05	-0.76	2.04.E-01	-0.99	7.94.E-02
	ENSG00000180616.9	SSTR2	2.06	3.01.E-09	1.36	2.68.E-04	1.62	4.19.E-06
	ENSG00000184371.14	CSF1	1.62	5.58.E-11	-1.92	3.60.E-07	0.23	5.15.E-01
	ENSG00000185215.11	TNFAIP2	3.42	3.69.E-76	-0.09	8.30.E-01	3.79	2.35.E-94
	ENSG00000185338.6	SOCS1	1.64	2.88.E-05	1.55	3.49.E-05	1.71	2.06.E-06
	ENSG00000198133.8	TMEM229B	1.65	5.85.E-03	-2.52	5.13.E-03	-1.13	1.11.E-01
	ENSG00000204642.14	HLA-F	1.2	2.21.E-02	0.16	8.13.E-01	0.25	6.88.E-01
	ENSG00000221869.5	CEBPD	1.38	2.84.E-03	-0.11	8.78.E-01	1.05	1.49.E-02
	ENSG00000221963.6	APOL6	1.64	1.39.E-73	-1.67	1.19.E-41	-1.58	3.39.E-41
	ENSG00000225492.6	GBP1P1	2.87	4.20.E-02	-2.92	1.24.E-01	-1.27	5.29.E-01
	ENSG00000225614.4	ZNF469	1.39	4.91.E-02	0.19	8.31.E-01	0.4	5.91.E-01
	ENSG00000229677.1	AC018644.1	1.43	3.20.E-02	-0.29	7.34.E-01	-0.04	9.69.E-01
	ENSG00000232810.4	TNF	4.73	1.90.E-02	0.27	9.37.E-01	5.7	2.84.E-04
	ENSG00000263528.8	IKBKE	1.38	6.60.E-05	-1.18	6.39.E-03	-0.4	3.70.E-01
	ENSG00000275302.2	CCL4	3.86	2.63.E-04	-2.82	1.27.E-01	2.2	4.30.E-02
