# Supplementary material for: Analysis of differentially expressed long non-coding RNAs in LPS-induced human HMC3 microglial cells
Source: BMC Genomics. 2022 Dec 27;23:853. doi: 10.1186/s12864-022-09083-6 (PMC9795738; doi:10.1186/s12864-022-09083-6)
Supplement: Supplementary file 4 — Additional file 4: Supplementary Table 2. Pearson correlation coefficient (r) values of DElncRNA-DEmRNA pairs. [file 12864_2022_9083_MOESM4_ESM.csv]

Supplementary Table 2. Pearson correlation coefficient (r) values of DElncRNA-DEmRNA pairs.
		MIR155HG (ENSG00000234883.6)		IRF1-AS1 (ENSG00000197536.11)		MIR3142HG (ENSG00000253522.6)		AC083837.1 (ENSG00000285744.1)		LINC02605 (ENSG00000261618.2)
		r value	padj	r value	padj	r value	padj	r value	padj	r value	padj
ENSG00000000971.16	CFH	0.97040776	3.0.E-06	0.85506237	7.9.E-04	0.789646636	7.4.E-03	0.353740762	5.7.E-01	0.485129272	2.6.E-01
ENSG00000003402.20	CFLAR	0.865472662	6.2.E-04	0.961540925	8.2.E-06	0.490177013	1.2.E-01	0.002801161	9.9.E-01	0.116981938	8.4.E-01
ENSG00000010030.14	ETV7	0.774955614	4.4.E-03	0.933678869	3.4.E-05	0.339957701	2.9.E-01	-0.181269012	9.7.E-01	-0.061851432	8.8.E-01
ENSG00000023445.16	BIRC3	0.981684041	4.2.E-07	0.89454938	2.2.E-04	0.760978571	1.1.E-02	0.31698977	6.6.E-01	0.460449067	2.9.E-01
ENSG00000049249.9	TNFRSF9	0.919426308	9.2.E-05	0.626219776	4.5.E-02	0.93990685	5.0.E-05	0.669931761	6.5.E-02	0.7682042	1.5.E-02
ENSG00000056558.11	TRAF1	0.98599925	2.0.E-07	0.800097428	3.1.E-03	0.856884546	1.5.E-03	0.469360886	3.3.E-01	0.582107058	1.3.E-01
ENSG00000077522.14	ACTN2	0.788662152	3.4.E-03	0.890525518	2.5.E-04	0.464675737	1.4.E-01	-0.009735127	9.9.E-01	0.15893515	7.9.E-01
ENSG00000081041.9	CXCL2	0.51460988	9.4.E-02	0.041420135	9.3.E-01	0.869459786	1.1.E-03	0.948531845	5.2.E-05	0.961506106	1.0.E-05
ENSG00000100600.15	LGMN	0.3096042	3.3.E-01	-0.034985439	9.3.E-01	0.536793627	9.6.E-02	0.518438459	2.4.E-01	0.57858719	1.3.E-01
ENSG00000100906.11	NFKBIA	0.692586327	1.6.E-02	0.231637668	5.5.E-01	0.964414488	9.0.E-06	0.945273747	5.8.E-05	0.976677057	2.6.E-06
ENSG00000104312.8	RIPK2	0.886955117	3.3.E-04	0.550389231	9.1.E-02	0.938907594	5.0.E-05	0.678182726	6.1.E-02	0.77250297	1.4.E-02
ENSG00000104856.14	RELB	0.698789066	1.5.E-02	0.279384116	4.5.E-01	0.933438686	6.6.E-05	0.843791668	3.7.E-03	0.895532985	6.8.E-04
ENSG00000106560.11	GIMAP2	0.86781284	6.0.E-04	0.936761614	3.2.E-05	0.524189562	1.0.E-01	0.013209671	9.9.E-01	0.15226563	7.9.E-01
ENSG00000107201.11	DDX58	0.864899473	6.2.E-04	0.94791137	1.6.E-05	0.506737611	1.2.E-01	0.03589451	9.9.E-01	0.14738117	7.9.E-01
ENSG00000107968.10	MAP3K8	0.118817405	7.2.E-01	-0.379197999	3.0.E-01	0.59915384	6.4.E-02	0.864735516	2.5.E-03	0.834300013	3.7.E-03
ENSG00000108342.13	CSF3	0.726201363	9.8.E-03	0.33970538	3.5.E-01	0.933186443	6.6.E-05	0.817778023	6.7.E-03	0.839883501	3.3.E-03
ENSG00000108691.9	CCL2	0.958072682	8.6.E-06	0.862421758	6.7.E-04	0.734851042	1.6.E-02	0.27618713	7.5.E-01	0.405204846	3.8.E-01
ENSG00000110446.12	SLC15A3	0.822928729	1.7.E-03	0.959307178	8.2.E-06	0.423611721	1.8.E-01	-0.09306082	9.8.E-01	0.06611023	8.8.E-01
ENSG00000111912.20	NCOA7	0.830438507	1.4.E-03	0.824425376	1.8.E-03	0.536004749	9.6.E-02	0.067062525	9.9.E-01	0.204464854	6.9.E-01
ENSG00000112096.19	SOD2	0.657603575	2.4.E-02	0.182265883	6.4.E-01	0.927164672	8.8.E-05	0.901498039	8.7.E-04	0.941928432	5.8.E-05
ENSG00000112149.10	CD83	0.813819342	2.0.E-03	0.447807067	2.0.E-01	0.963934126	9.0.E-06	0.833813855	4.6.E-03	0.879994283	1.2.E-03
ENSG00000112773.16	TENT5A	0.931518487	5.5.E-05	0.955035169	9.5.E-06	0.604807995	6.2.E-02	0.121291108	9.8.E-01	0.253420665	6.4.E-01
ENSG00000115009.13	CCL20	0.353190069	2.7.E-01	-0.146228638	7.0.E-01	0.793632631	7.0.E-03	0.992023561	2.5.E-08	0.964080941	8.8.E-06
ENSG00000115267.9	IFIH1	0.862963835	6.5.E-04	0.964819484	8.2.E-06	0.474680078	1.4.E-01	-0.03717504	9.9.E-01	0.093685336	8.7.E-01
ENSG00000115604.12	IL18R1	0.883898651	3.6.E-04	0.74589696	9.1.E-03	0.691511586	2.8.E-02	0.30318929	6.7.E-01	0.431454212	3.3.E-01
ENSG00000117226.12	GBP3	0.867092673	6.0.E-04	0.946585477	1.7.E-05	0.472538411	1.4.E-01	-0.036240614	9.9.E-01	0.084918934	8.7.E-01
ENSG00000117228.11	GBP1	0.922700848	8.6.E-05	0.958466497	8.2.E-06	0.581750216	7.0.E-02	0.09603147	9.8.E-01	0.22749913	6.7.E-01
ENSG00000118257.17	NRP2	0.557199446	6.6.E-02	0.1501961	7.0.E-01	0.806160764	5.4.E-03	0.746937985	2.4.E-02	0.80283775	7.5.E-03
ENSG00000118503.15	TNFAIP3	0.938328654	3.7.E-05	0.684680474	2.2.E-02	0.915923811	1.7.E-04	0.649921926	7.8.E-02	0.733623645	2.5.E-02
ENSG00000118946.12	PCDH17	0.640854878	2.9.E-02	0.33788627	3.5.E-01	0.760865968	1.1.E-02	0.547241888	2.0.E-01	0.658773794	6.3.E-02
ENSG00000119698.12	PPP4R4	0.558179872	6.6.E-02	0.086794666	8.3.E-01	0.846892815	2.0.E-03	0.848786874	3.4.E-03	0.871675406	1.6.E-03
ENSG00000119917.15	IFIT3	0.836171507	1.3.E-03	0.958399008	8.2.E-06	0.442341116	1.6.E-01	-0.049567228	9.9.E-01	0.068362095	8.8.E-01
ENSG00000119922.11	IFIT2	0.947420342	2.0.E-05	0.905972591	1.4.E-04	0.66443709	3.8.E-02	0.184656788	9.7.E-01	0.317828564	5.5.E-01
ENSG00000120217.14	CD274	0.902445378	2.1.E-04	0.959958202	8.2.E-06	0.551729833	8.7.E-02	0.066742474	9.9.E-01	0.18757398	7.3.E-01
ENSG00000120549.18	KIAA1217	0.951270382	1.6.E-05	0.929586383	4.4.E-05	0.636819553	4.8.E-02	0.146368294	9.7.E-01	0.29423489	5.7.E-01
ENSG00000121858.11	TNFSF10	0.862035392	6.5.E-04	0.956400419	8.9.E-06	0.48485992	1.3.E-01	-0.037426299	9.9.E-01	0.101267818	8.6.E-01
ENSG00000124875.10	CXCL6	0.768827893	4.8.E-03	0.551525475	9.1.E-02	0.706905186	2.3.E-02	0.437838235	4.0.E-01	0.448073327	3.1.E-01
ENSG00000125347.15	IRF1	0.989443557	1.0.E-07	0.863464765	6.7.E-04	0.808010144	5.4.E-03	0.388977212	5.0.E-01	0.509917861	2.3.E-01
ENSG00000125538.12	IL1B	0.948419376	2.0.E-05	0.939404326	2.7.E-05	0.647054762	4.4.E-02	0.151147456	9.7.E-01	0.294481034	5.7.E-01
ENSG00000128284.19	APOL3	0.920713959	8.9.E-05	0.917527988	8.3.E-05	0.605657393	6.2.E-02	0.120204319	9.8.E-01	0.250906835	6.4.E-01
ENSG00000130775.16	THEMIS2	0.820509646	1.8.E-03	0.587050099	6.7.E-02	0.755357714	1.2.E-02	0.423320021	4.3.E-01	0.534839405	1.9.E-01
ENSG00000131203.13	IDO1	0.770107435	4.8.E-03	0.893059262	2.3.E-04	0.413316127	1.9.E-01	-0.085534252	9.8.E-01	0.065369116	8.8.E-01
ENSG00000131979.20	GCH1	0.087120047	7.9.E-01	-0.368394361	3.1.E-01	0.503631885	1.2.E-01	0.707874666	4.3.E-02	0.693478797	4.5.E-02
ENSG00000134070.5	IRAK2	0.767927878	4.9.E-03	0.395524299	2.7.E-01	0.945687579	3.6.E-05	0.7908326	1.2.E-02	0.866012622	1.7.E-03
ENSG00000134321.13	RSAD2	0.856853197	7.6.E-04	0.965299855	8.2.E-06	0.467389879	1.4.E-01	-0.042945749	9.9.E-01	0.082015361	8.7.E-01
ENSG00000135363.12	LMO2	0.901335353	2.1.E-04	0.849505269	8.9.E-04	0.650236732	4.4.E-02	0.16826485	9.7.E-01	0.317483488	5.5.E-01
ENSG00000136052.9	SLC41A2	0.594002254	4.8.E-02	0.200403285	6.1.E-01	0.733676157	1.6.E-02	0.606128178	1.3.E-01	0.653814695	6.5.E-02
ENSG00000136244.12	IL6	0.981440853	4.2.E-07	0.807111927	2.7.E-03	0.859828973	1.4.E-03	0.493287886	2.8.E-01	0.601004163	1.1.E-01
ENSG00000136514.3	RTP4	0.841219568	1.1.E-03	0.939842955	2.7.E-05	0.438906533	1.7.E-01	-0.085666046	9.8.E-01	0.038858967	9.2.E-01
ENSG00000140379.9	BCL2A1	0.968160237	3.0.E-06	0.860224679	7.0.E-04	0.76559778	1.1.E-02	0.343375032	5.9.E-01	0.472057979	2.7.E-01
ENSG00000146006.8	LRRTM2	0.909420324	1.6.E-04	0.956277559	8.9.E-06	0.541728979	9.3.E-02	0.02763847	9.9.E-01	0.169883724	7.7.E-01
ENSG00000146411.6	SLC2A12	0.572982453	5.8.E-02	0.338601775	3.5.E-01	0.581916748	7.0.E-02	0.390870518	5.0.E-01	0.500814936	2.4.E-01
ENSG00000149289.11	ZC3H12C	0.968868416	3.0.E-06	0.737008439	1.0.E-02	0.900877606	3.3.E-04	0.585136508	1.5.E-01	0.68283323	4.9.E-02
ENSG00000152689.18	RASGRP3	0.781333846	3.9.E-03	0.96278317	8.2.E-06	0.329303506	3.0.E-01	-0.191789357	9.7.E-01	-0.065742731	8.8.E-01
ENSG00000154451.14	GBP5	0.901825035	2.1.E-04	0.935329755	3.3.E-05	0.568985814	7.5.E-02	0.065705007	9.9.E-01	0.204803737	6.9.E-01
ENSG00000159110.20	IFNAR2	0.832052288	1.4.E-03	0.443412867	2.0.E-01	0.951905387	2.6.E-05	0.77720174	1.4.E-02	0.859634707	1.9.E-03
ENSG00000162645.13	GBP2	0.922965437	8.6.E-05	0.851849156	8.5.E-04	0.691412652	2.8.E-02	0.235787856	8.8.E-01	0.367151211	4.6.E-01
ENSG00000162654.9	GBP4	0.905220962	1.9.E-04	0.852646576	8.4.E-04	0.621157703	5.6.E-02	0.148611821	9.7.E-01	0.279823535	6.0.E-01
ENSG00000162772.17	ATF3	0.430762018	1.7.E-01	0.061081673	8.9.E-01	0.669921344	3.6.E-02	0.677730584	6.1.E-02	0.692191746	4.5.E-02
ENSG00000163121.10	NEURL3	0.875390143	4.8.E-04	0.862062302	6.7.E-04	0.594134795	6.6.E-02	0.152512803	9.7.E-01	0.311631431	5.5.E-01
ENSG00000163131.12	CTSS	0.853557173	8.0.E-04	0.855355916	7.9.E-04	0.575570639	7.2.E-02	0.108980003	9.8.E-01	0.220670236	6.7.E-01
ENSG00000163347.6	CLDN1	0.960949157	6.6.E-06	0.921981731	6.6.E-05	0.677722143	3.3.E-02	0.205817453	9.6.E-01	0.334747229	5.4.E-01
ENSG00000163661.4	PTX3	0.807194318	2.3.E-03	0.405645357	2.6.E-01	0.982619746	6.2.E-07	0.871890074	2.2.E-03	0.92611001	1.7.E-04
ENSG00000163734.4	CXCL3	0.651267278	2.6.E-02	0.177460788	6.4.E-01	0.9479691	3.4.E-05	0.950208429	5.2.E-05	0.966969693	8.8.E-06
ENSG00000163735.7	CXCL5	0.67556561	1.9.E-02	0.200849329	6.1.E-01	0.932340344	6.6.E-05	0.886383731	1.4.E-03	0.913609431	2.9.E-04
ENSG00000163739.5	CXCL1	0.647842644	2.7.E-02	0.180382288	6.4.E-01	0.944778351	3.6.E-05	0.959740742	2.9.E-05	0.985302843	5.2.E-07
ENSG00000163874.11	ZC3H12A	0.534447777	8.0.E-02	0.031336652	9.3.E-01	0.88452062	6.3.E-04	0.958715525	2.9.E-05	0.96523666	8.8.E-06
ENSG00000164082.15	GRM2	-0.582174531	5.4.E-02	-0.873944673	4.8.E-04	-0.102755456	7.5.E-01	0.364940004	5.6.E-01	0.272457691	6.2.E-01
ENSG00000164181.14	ELOVL7	0.686432293	1.7.E-02	0.248371026	5.1.E-01	0.891038413	5.0.E-04	0.78438062	1.2.E-02	0.815249492	5.8.E-03
ENSG00000164342.13	TLR3	0.806956989	2.3.E-03	0.950145486	1.4.E-05	0.378839127	2.3.E-01	-0.15364577	9.7.E-01	-0.011933818	9.7.E-01
ENSG00000164400.6	CSF2	0.939029487	3.7.E-05	0.911524172	1.1.E-04	0.647761374	4.4.E-02	0.165856024	9.7.E-01	0.316321147	5.5.E-01
ENSG00000168016.15	TRANK1	0.87477593	4.8.E-04	0.941725962	2.5.E-05	0.494844599	1.2.E-01	-0.015253398	9.9.E-01	0.117543266	8.4.E-01
ENSG00000168062.10	BATF2	0.881423695	3.9.E-04	0.966981918	8.2.E-06	0.495501354	1.2.E-01	-0.02214216	9.9.E-01	0.104960944	8.6.E-01
ENSG00000168143.9	FAM83B	0.818588135	1.8.E-03	0.911322179	1.1.E-04	0.477026815	1.3.E-01	-0.025863577	9.9.E-01	0.082398642	8.7.E-01
ENSG00000168404.13	MLKL	0.868335388	6.0.E-04	0.961998012	8.2.E-06	0.492167875	1.2.E-01	0.00312392	9.9.E-01	0.125391352	8.4.E-01
ENSG00000169242.12	EFNA1	0.740787373	7.7.E-03	0.291542667	4.3.E-01	0.959191951	1.4.E-05	0.862374665	2.5.E-03	0.915892557	2.8.E-04
ENSG00000169245.6	CXCL10	0.965136811	4.2.E-06	0.867097448	6.0.E-04	0.756477373	1.2.E-02	0.302826408	6.7.E-01	0.437065428	3.2.E-01
ENSG00000169248.13	CXCL11	0.921317742	8.9.E-05	0.900059933	1.8.E-04	0.617893212	5.7.E-02	0.123181446	9.8.E-01	0.263893637	6.3.E-01
ENSG00000169429.11	CXCL8	0.890267663	3.0.E-04	0.539762362	9.9.E-02	0.982484964	6.2.E-07	0.78616495	1.2.E-02	0.861730875	1.8.E-03
ENSG00000171855.7	IFNB1	0.942890208	2.9.E-05	0.895279776	2.2.E-04	0.659914126	3.9.E-02	0.174364413	9.7.E-01	0.298745363	5.7.E-01
ENSG00000171860.5	C3AR1	0.89605029	2.6.E-04	0.906580247	1.4.E-04	0.603271686	6.2.E-02	0.109676955	9.8.E-01	0.226476252	6.7.E-01
ENSG00000172183.16	ISG20	0.929730023	5.9.E-05	0.934905125	3.3.E-05	0.604373415	6.2.E-02	0.107436429	9.8.E-01	0.240790626	6.6.E-01
ENSG00000172403.11	SYNPO2	0.889913162	3.0.E-04	0.622531201	4.7.E-02	0.819076001	4.3.E-03	0.515973803	2.4.E-01	0.616470485	9.8.E-02
ENSG00000173918.15	C1QTNF1	0.933941125	4.9.E-05	0.830259459	1.5.E-03	0.737765468	1.5.E-02	0.302736122	6.7.E-01	0.44320485	3.1.E-01
ENSG00000174059.17	CD34	0.848908251	9.1.E-04	0.924173975	5.9.E-05	0.492328346	1.2.E-01	-0.032001138	9.9.E-01	0.11510324	8.4.E-01
ENSG00000180616.9	SSTR2	0.702780267	1.4.E-02	0.374670554	3.0.E-01	0.780796243	8.4.E-03	0.561304276	1.8.E-01	0.659434902	6.3.E-02
ENSG00000184371.14	CSF1	0.968360341	3.0.E-06	0.885342573	3.1.E-04	0.75844374	1.2.E-02	0.358575417	5.7.E-01	0.471568302	2.7.E-01
ENSG00000185215.11	TNFAIP2	0.755593644	6.0.E-03	0.325558401	3.7.E-01	0.973555606	3.2.E-06	0.898742092	8.7.E-04	0.948855968	3.6.E-05
ENSG00000185338.6	SOCS1	0.339992531	2.9.E-01	0.012645649	9.7.E-01	0.591102293	6.7.E-02	0.560383935	1.8.E-01	0.614244889	9.8.E-02
ENSG00000198133.8	TMEM229B	0.854134714	8.0.E-04	0.950658325	1.4.E-05	0.522021586	1.1.E-01	0.025944632	9.9.E-01	0.154353368	7.9.E-01
ENSG00000204642.14	HLA-F	0.823873265	1.7.E-03	0.741704897	9.7.E-03	0.57617092	7.2.E-02	0.189855073	9.7.E-01	0.312739472	5.5.E-01
ENSG00000221869.5	CEBPD	0.841519849	1.1.E-03	0.5812416	7.0.E-02	0.903511579	3.1.E-04	0.665300259	6.7.E-02	0.75527559	1.8.E-02
ENSG00000221963.6	APOL6	0.810642275	2.1.E-03	0.966122548	8.2.E-06	0.379913551	2.3.E-01	-0.135441898	9.8.E-01	-0.011079804	9.7.E-01
ENSG00000225492.6	GBP1P1	0.894108897	2.7.E-04	0.924662782	5.9.E-05	0.590533411	6.7.E-02	0.089708608	9.8.E-01	0.211013111	6.9.E-01
ENSG00000225614.4	ZNF469	0.812626865	2.1.E-03	0.738471494	1.0.E-02	0.636072023	4.8.E-02	0.209259199	9.6.E-01	0.365896635	4.6.E-01
ENSG00000229677.1	AC018644.1	0.766456712	4.9.E-03	0.759189595	7.3.E-03	0.568289396	7.5.E-02	0.132236014	9.8.E-01	0.259005281	6.3.E-01
ENSG00000232810.4	TNF	0.463060116	1.4.E-01	0.087351727	8.3.E-01	0.782401552	8.4.E-03	0.852397245	3.3.E-03	0.865381824	1.7.E-03
ENSG00000263528.8	IKBKE	0.89381699	2.7.E-04	0.935940842	3.3.E-05	0.583341036	7.0.E-02	0.091995045	9.8.E-01	0.228024934	6.7.E-01
ENSG00000275302.2	CCL4	0.854666857	8.0.E-04	0.703256313	1.7.E-02	0.752900038	1.2.E-02	0.40046559	4.9.E-01	0.482587448	2.6.E-01
