# Supplementary material for: Analysis of differentially expressed long non-coding RNAs in LPS-induced human HMC3 microglial cells
Source: BMC Genomics. 2022 Dec 27;23:853. doi: 10.1186/s12864-022-09083-6 (PMC9795738; doi:10.1186/s12864-022-09083-6)
Supplement: Supplementary file 5 — Additional file 5: Supplementary Table 3. Results of the chi-square test for each module. [file 12864_2022_9083_MOESM5_ESM.csv]

Supplementary Table 3. Results of the chi-square test for each module
Table showing the results of Pearson chi-square test statistic and the associated p-value in large turqoise modules (A) and small cyan modules (B). The Asymptotic significance (2-sided) value in the Chi-squared row indicates the p-value, which statistically significant relationship between the categorical variables.
A. Chi-Square Test_Large turqoise module
	Value	df	Assymptotic Significance (2-sided)
Pearson Chi-Square	112.533a	51	0
Likelihood Tatio	153.114	51	0
Linear-by-Linear Association	68.892	1	0
N of Valid Cases	134
B. Chi-Square Test_Small cyan module
	Value	df	Assymptotic Significance (2-sided)
Pearson Chi-Square	34.867a	35	0.475
Likelihood Tatio	47.675	35	0.075
Linear-by-Linear Association	0.611	1	0.434
N of Valid Cases	64
