# Supplementary material for: Analysis of differentially expressed long non-coding RNAs in LPS-induced human HMC3 microglial cells
Source: BMC Genomics. 2022 Dec 27;23:853. doi: 10.1186/s12864-022-09083-6 (PMC9795738; doi:10.1186/s12864-022-09083-6)
Supplement: Supplementary file 6 — Additional file 6: Supplementary Table 4. List of primers used for qRT-PCR. [file 12864_2022_9083_MOESM6_ESM.csv]

Supplementary Table 4. List of primers used for qRT-PCR.
		Forward (5¡Ç ¡æ 3¡Ç)	Reverse (5¡Ç ¡æ 3¡Ç)
lncRNAs	LINC02605	GGC AAG GAG AGT AAT GCT GGA	TCT TTT CTC TGC CTT GGC TCA
	IRF1-AS1	CAC CGC GTC TGT GTC TGT AT	CCA CCC AGA AGT AAC CAG GC
	MIR155HG	GAG TGC TGA AGG CTT GCT GT	TTG AAC ATC CCA GTG ACC AG
	MIR3142HG	GAG GGG TCT TTG CAC CAT CT	CAA GCC CAC GAT GAC AGA GA
		Forward (5¡Ç ¡æ 3¡Ç)	Reverse (5¡Ç ¡æ 3¡Ç)
mRNAs	APOL3	TCC TGT GGA AGA TCA CCA ATG T	GCA GGC ACA ACT TGT AGC
	BATF2	CCT AAG CCA TGC ACC TCT GTG	GCA GGG CGA GGT TGT CTT TT
	BCL2A1	AGT GCT ACA AAA TGT TGC GTT C	GGC AAT TTG CTG TCG TAG AAG TT
	BIRC3	TTT CCG TGG CTC TTA TTC AAA CT	GCA CAG TGG TAG GAA CTT CTC AT
	C3AR1	CCC TAC GGC AGG TTC CTA TG	GAC AGC GAT CCA GGC TAA TGG
	CCL20	GCT GTA CCA AGA GTT TGC TCC T	AGT CAA AGT TGC TTG CTG CTT C
	CCL4	GCT TCC TCG CAA CTT TGT GG	TCA CTG GGA TCA GCA CAG AC
	CD274	TGG CAT TTG CTG AAC GCA TTT	TGC AGC CAG GTC TAA TTG TTT T
	CD34	ACC AGA GCT ATT CCC AAA AGA CC	TGC GGC GAT TCA TCA GGA AAT
	CD83	AAG GGG CAA AAT GGT TCT TTC G	GCA CCT GTA TGT CCC CGA G
	CFLAR	TCA AGG AGC AGG GAC AAG TTA	GAC AAT GGG CAT AGG GTG TTA TC
	CSF1	AGA TGT AAC TGG CCATGA GAG G	CGC CTC CAC CTG TGA AAC AA
	CSF3	GCT GCT TGA GCC AAC TCC ATA	GAA CGC GGT ACG ACA CCT C
	CTSS	TGA CAA CGG CTT TCC AGT ACA	GGC AGC ACG ATA TTT TGA GTC AT
	CXCL1	AGG CAG GGG AAT GTA TGT GC	AGC CCC TTT GTT CTA AGC CA
	CXCL3	CGC CCA AAC CGA AGT CAT AG	GCT CCC CTT GTT CAG TAT CTT TT
	CXCL5	AGC TGC GTT GCG TTT GTT TAC	TGG CGA ACA CTT GCA GAT TAC
	CXCL6	TGC GTT GCA CTT GTT TAC GC	CTT CCC GTT CTT CAG GGA GG
	GAPDH	AAG GTC GGA GTC AAC GGA TT	AAG GTC GGA GTC AAC GGA TT
	GBP4	ATG GGT GAG AGA ACT CTT CAC G	TGC GGT ATA GCC CTA CAA TGG
	GBP5	TGC TAT CGA CCT ACT GCA CAA	GCA GGA TCT TCA ACC CTG TCA
	IFIH1	TCG AAT GGG TAT TCC ACA GAC G	GTG GCG ACT GTC CTC TGA A
	IFIT3	GGA AAC AGC CAT CAT GAG TGA GG	TTG AAT AAG TTC CAG GTG AAA TGG C
	IFNAR2	TCA CCG TCC TAG AAG GAT TCA G	AAA CTC TGG TGG TTC AAA AGA CA
	IKBKE	GAG AAG TTC GTC TCG GTC TAT GG	TGC ATG GTA CAA GGT CAC TCC
	IRAK2	GAA ATC AGG TGT CCC ATT CCA G	TGG GGA GGT CGC TTC TCA A
	NFKBIA	CTC CGA GAC TTT CGA GGA AAT AC	GCC ATT GTA GTT GGT AGC CTT CA
	PTX3	AGG CTT GAG TCT TTT AGT GCC	ATG GAT TCC TCT TTG TGC CAT AG
	RELB	CCA TTG AGC GGA AGA TTC AAC T	CTG CTG GTC CCG ATA TGA GG
	RIPK2	GCC CTT GGT GTA AAT TAC CTG C	GGA CAT CAT GCG CCA CTT T
	RSAD2	TTG GAC ATT CTC GCT ATC TCC T	AGT GCT TTG ATC TGT TCC GTC
	TLR3	TTG CCT TGT ATC TAC TTT TGG GG	TCA ACA CTG TTA TGT TTG TGG GT
	TNFAIP3	TCA ACT GGT GTC GAG AAG TCC	CAA GTC TGT GTC CTG AAC GC
	TNFRSF9	AGC TGT TAC AAC ATA GTA GCC AC	GGA CAG GGA CTG CAA ATC TGA T
	TRAF1	TCC TGT GGA AGA TCA CCA ATG T	GCA GGC ACA ACT TGT AGC C
	TRANK1	TCC AAC CTA CGT GAA GGG ATA C	GTG CCT GGT CTT GGC TTC TC
